# Supplementary material for: Assessment of the risk of permanent stoma after low anterior resection in rectal cancer patients
Source: World J Surg Oncol. 2020 Aug 14;18:207. doi: 10.1186/s12957-020-01979-5 (PMC7427951; doi:10.1186/s12957-020-01979-5)
Supplement: Supplementary file 1 — Additional file 1. [file 12957_2020_1979_MOESM1_ESM.xlsx]

## Sheet: Arkusz1
Patient No	ILEO	PERM STOMA	SYMPT AL.	Sex	Age	Age >= 65	BMI	BMI >= 30	BSA	MIC	HA	DIAB	CCI	CCI grupy	cT	cN	M+	Preop stage	RT-OPER	FIBR	NLR	PLR		Adjuvant	Ost kontrola	OBSERWACJA	SCHEM	IR	Neurolog	Respiratory	Wada serca	Zaburz rytmu	M1 potentaly resectable	RT-OPER days	Extended res	oper year	Ileo revers	Contrast CT	Reversal date	ANASTOMOSIS	Time to reversal months	Rev coplications	Przycz nieotw KOD	AL.	AL. POD	ROZŁĄCZENIE	ILEOSTOMY	WBC	LIMF
V1	V2	V3	V4	V5	V6	V7	V8	V9	V10	V11	V12	V13	V14	V15	V16	V17	V18	V19	V20	V21	V22	V23	V24	V25	V26	V27	V28	V29	V30	V31	V32	V33	V34	V36	V37	V39	V40	V41	V42	V43	V44	V45	V46	V47	V48	V49	V50	V52	V53
1	1	1	0	2	55	0	20.8	0	1.68	0	0	0	0	1	3	1	0	3	2	490	12.2083	539.583		1	2015-06-24	19.8033	2	0	0	0	0	0		40	0	2013	0	0					1	0				7.17	0.48
2	1	1	0	2	62	0	30.4	1	2.04	0	0	0	0	1	3	0	0	2	2	430	4.0875	210		1	2019-07-19	95.541	2	0	0	0	0	0		9	0	2011	0	1					3	0				4.91	0.8
3	1	1	0	2	56	0	32.9	1	2.12	1	1	0	2	2	3	0	0	2	0	265	1.21236	58.6873		1	2017-09-01	72.5574	1	0	0	1	0	0			0	2011	0	1					8	1	150	0		6.6	2.59
4	1	0	0	2	55	0	25.9	0	2.04	1	1	0	1	2	3	0	0	2	2	381	5.76596	406.383		1	2018-09-07	34.0984	2	0	0	0	0	0		39	0	2015	1	1	2017-03-27	2	16.7541	0		0				3.84	0.47
5	1	0	0	2	64	0	26.1	0	1.94	0	1	0	0	1	3	0	0	2	2	338	5.31667	318.333		1	2018-10-12	85.5082	2	0	0	0	0	0		14	0	2011	1	1	2012-05-29	1	9.21311	0		0				4.89	0.6
6	1	0	0	2	61	0	30.7	1	2.16	0	0	0	0	1	3	1	0	3	0	319	2.56115	139.568		1	2019-07-17	94.1311	1	0	0	0	0	0			0	2011	1	1	2012-03-27	2	6.65574	0		0				5.88	1.39
7	1	0	0	2	42	0	23.8	0	2.14	0	0	0	0	1	3	1	0	3	1	242	3.26613	276.613		1	2019-08-01	48.2951	3	0	0	0	0	0		67	1	2015	1	1	2016-04-06	1	8.55738	2		0				6.05	1.24
8	1	0	0	2	40	0	31.3	1	2.13	0	0	0	0	1	3	1	0	3	1	382	2.24277	164.162		1	2019-06-06	37.2787	3	0	0	0	0	0		66	0	2016	1	1	2017-11-09	2	18.459	0		1	150	0		6.61	1.73
9	1	0	0	2	51	0	28.96	0	2.19	0	0	0	0	1	3	1	0	3	1	256	2.55263	232.895		1	2016-09-14	31.9016	3	0	0	0	0	0		61	0	2014	1	1	2014-09-09	1	7.77049	0		0				3.16	0.76
10	1	1	0	2	57	0	29.7	0	1.87	0	1	0	0	1	3	1	0	3	1	250	1.31797	49.3088		1	2015-04-27	18.8197	2	0	0	0	0	0		60	0	2013	0	0					1	0				7.81	2.17
11	1	1	0	2	59	0	27.8	0	2.16	0	0	0	0	1	3	1	0	3	1	561	6.37143	378.571		1	2019-10-24	27.1803	2	0	0	0	0	0		53	0	2017	0	1					3	0				5.73	0.7
12	1	0	0	2	57	0	21.5	0	1.85	0	0	0	0	1	3	0	0	2	1	330	2.3871	311.828		1	2018-02-02	50.1639	3	0	0	0	0	0		52	0	2013	1	1	2015-01-28	1	14.0656	0		0				3.71	0.93
13	1	0	0	2	68	1	30.8	1	1.97	0	1	0	0	1	3	1	0	3	1	366	1.28866	133.505		1	2018-09-28	58.9836	3	0	0	0	0	0		50	0	2013	1	1	2014-10-16	1	11.6721	0		0				4.94	1.94
14	1	0	0	2	56	0	30.7	1	1.89	0	0	0	0	1	3	1	0	3	1	375	2.20492	211.475		1	2019-09-19	34.7541	2	0	0	0	0	0		49	0	2016	1	1	2017-09-22	1	10.918	0		0				4.48	1.22
15	1	1	0	2	67	1	23.7	0	1.74	0	0	0	6	3	3	1	1	4	1	263	4.90278	300		1	2018-10-10	39.4754	2	0	0	0	0	1		47	0	2015	0	1					1	0				5.57	0.72
16	1	0	1	2	50	0	25.95	0	1.86	0	0	0	0	1	3	1	0	3	1	370	6.25	315.789		1	2018-03-19	36.9508	2	0	0	0	0	0		47	0	2015	1	1	2016-03-16	1	12.918	1		1	5	0	0	6.15	0.76
17	1	1	1	1	75	1	21.4	0	1.5	0	1	1	2	2	3	1	0	3	1	257	8.5	535.714		1	2015-09-18	14.1311	2	0	1	0	0	0		45	0	2014	0	1					2	1	11	1	0	7.77	0.7
18	1	0	0	1	62	0	21.3	0	1.63	0	1	0	0	1	3	1	0	3	1	290	5.57895	465.789		1	2017-10-13	50.2951	2	0	0	0	0	0		41	0	2013	1	1	2014-04-01	1	7.96721	0		0				3.08	0.38
19	1	0	0	1	69	1	27.9	0	1.83	0	0	0	0	1	3	1	0	3	2	337	2.98058	177.67		1	2019-09-02	114.262	2	0	0	0	0	0		19	0	2010	1	1	2010-11-15	2	8.91803	0		0				4.96	1.03
20	1	1	0	2	51	0	24.8	0	1.9	0	0	0	0	1	3	0	0	2	2	338	3.09434	197.17		1	2013-11-13	36.0984	2	0	0	0	0	0		17	0	2010	0	0					1	0				5.36	1.06
21	1	0	0	2	57	0	26	0	1.88	0	1	0	0	1	3	1	0	3	2	374	8.66667	433.333		1	2019-02-04	93.3115	2	0	0	0	0	0		10	0	2011	1	1	2012-03-22	1	11.0164	2		0				6.54	0.6
22	1	1	0	2	58	0	25.7	0	2.16	0	1	0	0	1	3	0	0	2	2	431	2.97826	263.043		1	2018-11-21	135.902	2	0	0	0	0	0		8	0	2007	0	1	2008-03-14	2		3	4	0				4.44	0.92
23	1	1	0	2	55	0	27	0	1.92	0	1	0	0	1	3	1	0	3	2	441	6.77778	372.222		1	2019-02-28	71.3443	2	0	0	0	0	0		7	0	2013	0	1					3	0				4.96	0.54
24	1	1	0	2	73	1	38.7	1	2.42	0	1	0	0	1	3	1	0	3	2	377	3.9726	297.26		1	2015-06-21	23.7705	2	0	0	0	0	1		5	0	2013	0	1					5	1	5	0		4.59	0.73
25	1	1	0	1	59	0	23.83	0	1.57	0	0	1	1	2	4	1	0	3	0	470	5.196	258.4		1	2018-05-21	27.0164	1	0	0	0	0	0			1	2016	0	0					1	0				16.66	2.5
26	1	0	0	2	60	0	26.5	0	2.02	0	0	0	0	1	3	1	0	3	2	364	3.74074	262.963		1	2019-08-23	72.5902	2	0	0	0	0	0		26	0	2013	1	1	2014-04-25	2	8.78689	0		0				4.48	0.81
27	1	0	0	1	44	0	22.8	0	1.58	0	0	0	0	1	2	0	0	2	0	348	3.01299	187.446		1	2019-07-24	87.9344	1	0	0	0	0	0			0	2012	1	1	2013-02-27	2	11.2787	0		0				10.44	2.31
28	1	1	0	1	58	0	27.4	0	2.04	0	1	1	1	2	2	0	0	2	0	275	2.85366	230.894		1	2013-12-11	22.1967	1	0	0	0	0	0			0	2012	0	0					1	0				5.38	1.23
29	1	1	1	2	72	1	24.8	0	1.9	0	0	0	0	1	2	0	0	2	0	218	2.41627	99.0431		1	2015-07-30	18.1311	1	0	0	0	0	0			0	2014	0	1					2	1	14	0		7.7	2.09
30	1	1	0	2	64	0	21.9	0	1.58	0	1	0	0	1	3	1	0	3	1	361	3.02069	215.862		1	2017-07-05	34.1311	2	0	0	0	0	0		44	0	2014	0	0					1	0				6.57	1.45
31	1	0	0	1	53	0	26.4	0	1.57	0	0	0	0	1	3	0	0	2	1	409	3.7551	493.878		1	2019-11-14	54.3934	3	0	0	0	0	0		48	0	2015	1	1	2016-05-11	1	12.3607	0		0				2.78	0.49
32	1	0	0	2	57	0	29	0	1.9	0	0	0	0	1	3	1	0	3	2	287	2.60714	173.81		1	2019-08-30	21.7049	2	0	0	0	0	0		38	0	2017	1	1	2019-04-19	1	17.3443	2		0				3.7	0.84
33	1	1	0	2	47	0	22.8	0	2.1	0	0	0	0	1	2	0	0	2	2	315	6.74576	391.525		1	2017-04-04	66.5574	2	0	0	0	0	0		14	0	2011	0	1					3	0				6.05	0.59
34	1	1	0	2	53	0	31.1	1	2.08	0	0	0	6	3	3	1	1	4	2	508	5.15126	165.546		1	2019-01-16	22.2623	2	0	0	0	0	0	1	6	0	2017	0	0					1	0				8.7	1.19
35	1	0	0	2	60	0	25.1	0	2.12	0	0	1	1	2	1	0	0	2	0	246	3.03497	164.336		1	2019-06-27	102.131	1	0	0	0	0	0			0	2010	1	1	2011-11-03	2	10.5574	0		0				6.61	1.43
36	1	0	0	1	66	1	42.6	1	2.2	0	1	0	0	1	2	1	0	3	1	396	1.56	74.1818		0	2019-09-24	29.6393	2	0	0	0	0	0		202	0	2017	1	1	2017-09-07	1	5.14754	0		0				8.07	2.75
37	1	1	0	1	61	0	22.5	0	1.4	0	0	0	0	1	4	0	0	2	1	439	2.88966	117.931		0	2019-08-30	88.6557	3	0	0	0	0	0		196	1	2012	0	1					3	0				6.37	1.45
38	1	0	0	2	48	0	24.9	0	1.83	0	1	0	0	1	3	0	0	2	1	316	4.64789	302.817		0	2019-04-10	69.5082	2	0	0	0	0	0		108	0	2013	1	1	2014-02-20	2	8.03279	0		0				4.7	0.71
39	1	0	0	1	69	1	21	0	1.49	0	0	0	0	1	4	1	0	3	1	350	6.29268	390.244		0	2019-08-07	29.2131	3	0	0	0	0	0		91	1	2017	1	1	2017-06-20	1	3.70492	0		0				6.67	0.82
40	1	0	0	2	65	1	31.3	1	1.89	0	0	0	0	1	3	1	0	3	1	346	2.92958	166.901		0	2019-11-12	81.6066	3	0	0	0	0	0		76	0	2013	1	1	2013-09-10	2	7.70492	0		0				6.55	1.42
41	1	0	0	1	66	1	25.3	0	1.66	0	1	0	0	1	3	1	0	3	1	333	2.03093	242.268		0	2019-08-05	39.1803	3	0	0	0	0	0		70	0	2016	1	1	2016-10-26	1	5.96721	0		0				3.48	0.97
42	1	0	0	2	76	1	30.1	1	1.87	0	1	0	0	1	3	1	0	3	1	318	4.51128	179.699		0	2019-08-30	33.8689	3	0	0	0	0	0		69	0	2016	1	1	2017-04-11	1	5.31148	0		0				8.21	1.33
43	1	0	0	2	65	1	25.3	0	1.98	0	0	0	0	1	3	1	0	3	1	309	4.21101	205.505		0	2019-06-11	56.4918	3	0	0	0	0	0		68	0	2014	1	1	2015-06-25	1	9.04918	0		0				6.25	1.09
44	1	1	0	1	72	1	23.4	0	1.69	0	1	0	0	1	3	1	0	3	1	382	4.21296	418.519		0	2019-05-15	57.2131	2	0	0	0	0	0		63	1	2014	0	1					2	0				6.43	1.08
45	1	0	0	1	61	0	27.9	0	1.82	0	0	0	1	2	3	1	0	3	1	370	1.25758	148.485		0	2019-09-12	55.8689	2	0	0	1	0	0		63	1	2015	1	1	2015-07-01	1	5.57377	0		0				4.91	1.98
46	1	1	0	1	74	1	21.5	0	1.56	0	1	0	0	1	2	1	0	3	1	663	1.66084	140.559		0	2018-06-28	9.5082	2	0	0	0	0	0		60	0	2017	0	1					9	0				8.4	2.86
47	1	0	0	1	55	0	38.5	1	2.05	0	0	0	0	1	3	1	0	3	1	275	2.66316	213.684		0	2019-05-16	47.377	3	0	0	0	0	0		60	0	2015	1	1	2016-01-26	2	7.83607	0		0				4.06	0.95
48	1	0	0	1	62	0	29.8	0	1.94	0	1	0	0	1	3	1	0	3	1	440	5.28947	389.474		0	2019-04-05	35.8033	2	0	0	0	0	0		59	0	2016	1	1	2016-09-14	1	5.21311	0		0				6.9	0.76
49	1	1	0	2	60	0	21.5	0	1.67	0	0	0	0	1	3	1	0	3	1	377	1.86082	191.753		0	2018-01-25	62.1967	3	0	0	0	0	0		59	0	2012	0	1					2	1	70	0		6.34	1.94
50	1	0	0	2	71	1	26.9	0	1.84	0	0	0	0	1	3	1	0	3	1	491	2.16667	161.905		0	2019-09-12	39.2787	3	0	0	0	0	0		58	0	2016	1	1	2017-03-14	1	9.37705	0		0				3.29	0.84
51	1	0	0	1	70	1	25.6	0	1.6	0	1	0	0	1	3	0	0	2	1	344	3.98913	314.13		0	2019-07-16	30	2	0	0	0	0	0		58	0	2017	1	1	2018-02-13	1	13.0164	0		0				5.13	0.92
52	1	0	0	1	66	1	21.2	0	1.32	0	0	0	0	1	3	1	0	3	1	418	3.60638	376.596		0	2019-08-20	57.4098	2	0	0	0	0	0		56	0	2014	1	1	2015-06-03	2	6.95082	2		0				5.06	0.94
53	1	0	0	2	61	0	31.1	1	2.01	0	1	0	0	1	3	1	0	3	1	252	3.07339	235.78		0	2019-08-28	30.7213	2	0	0	0	0	0		55	0	2017	1	1	2018-06-06	1	16.0328	0		0				5.23	1.09
54	1	0	0	2	38	0	26	0	2.09	0	0	0	0	1	3	1	0	3	1	323	3.10714	360.714		0	2019-09-04	35.1803	3	0	0	0	0	0		53	0	2016	1	1	2017-03-22	2	5.80328	0		0				2.73	0.56
55	1	0	0	1	77	1	28.5	0	1.59	0	0	0	0	1	3	1	0	3	1	277	1.8607	109.95		0	2019-08-29	31.082	3	0	0	0	0	0		52	0	2017	1	1	2017-05-10	1	3.5082	0		0				6.52	2.01
56	1	0	0	1	61	0	30	1	1.73	0	0	0	0	1	3	1	0	3	1	296	6.87692	416.923		0	2015-09-11	7.18033	2	0	0	0	0	0		51	0	2015	1	1	2015-09-14	2	7.27869	0		0				5.6	0.65
57	1	0	0	1	72	1	24.2	0	1.91	0	0	0	0	1	3	1	0	3	1	245	5.68852	496.721		0	2017-11-22	50.5574	3	0	0	0	0	0		51	0	2013	1	1	2014-02-25	2	5.77049	0		0				4.73	0.61
58	1	0	0	1	75	1	25.8	0	1.69	0	0	1	1	2	3	1	0	3	1	413	2.95536	386.607		0	2019-05-24	40.9836	2	0	0	0	0	0		49	0	2015	1	1	2016-09-29	1	9.27869	0		0				5.08	1.12
59	1	1	0	2	73	1	23	0	1.8	0	0	0	0	1	3	1	0	3	1	283	2.52846	261.789		0	2018-03-13	4.16393	2	0	0	0	0	0		49	0	2017	0	0	2018-02-28	1		5	4	0				5.46	1.23
60	1	0	0	1	77	1	28.8	0	1.74	0	1	0	1	2	3	1	0	3	1	375	2.86607	177.679		0	2017-09-26	6.68852	3	0	0	0	1	0		49	1	2017	1	1	2017-06-12	1	3.21311	4		0				5.02	1.12
61	1	0	0	1	59	0	26.8	0	1.71	0	0	0	0	1	3	1	0	3	1	423	4.43678	337.931		0	2018-09-06	52.5902	3	0	0	0	0	0		49	0	2014	1	1	2014-06-27	2	2.36066	0		0				5.13	0.87
62	1	0	0	2	66	1	36.6	1	2.38	1	0	1	2	2	3	0	0	2	1	325	5.62931	146.552		0	2019-08-09	66.6885	3	0	0	0	0	0		48	0	2014	1	1	2014-06-10	2	4.85246	2		0				8.76	1.16
63	1	1	0	2	51	0	22.8	0	1.77	0	0	0	0	1	4	1	0	3	1	468	9.14583	918.75		0	2018-10-16	24.3607	3	0	0	0	0	0		46	0	2016	0	1					5	0				5.68	0.48
64	1	0	0	2	61	0	29.7	0	1.83	0	0	0	0	1	3	1	0	3	1	301	3.55556	275		0	2019-09-12	52.4262	2	0	0	0	0	0		45	0	2015	1	1	2016-01-19	1	8.7541	0		0				3.92	0.72
65	1	1	0	2	55	0	28.1	0	2.18	0	0	0	0	1	3	1	0	3	1	301	3.4955	142.342		0	2015-06-10	4.55738	2	0	0	0	0	0		45	0	2015	0	1					9	0				5.61	1.11
66	1	1	0	1	82	1	35.1	1	1.96	0	0	1	1	2	3	0	0	2	1	397	3.26923	225		0	2016-09-28	23.6066	2	0	0	0	0	0		45	0	2014	0	1					3	1	11	0		5.11	1.04
67	1	1	0	2	53	0	25.83	0	1.96	0	0	0	0	1	3	1	0	3	1	440	5.12941	282.353		0	2019-05-31	38.9508	3	0	0	0	0	0		44	0	2016	0	1					2	1		0		6.11	0.85
68	1	0	0	2	59	0	27.6	0	2.06	0	1	1	1	2	3	1	0	3	1	343	3.18018	257.658		0	2019-09-02	53.8361	3	0	0	0	0	0		43	0	2015	1	1	2015-09-15	2	6.36066	0		0				5.4	1.11
69	1	0	0	1	51	0	22.3	0	1.65	0	0	0	0	1	3	1	0	3	1	339	1.92553	213.83		0	2019-06-18	36.5246	2	0	0	0	0	0		41	0	2016	1	1	2016-10-11	2	4.39344	0		0				3.29	0.94
70	1	1	1	2	71	1	24.6	0	1.67	1	0	0	1	2	3	1	0	3	2	424	7.85507	257.971		0	2015-02-25	45.4754	3	0	0	0	0	0		40	0	2011	0	1					2	1	3	1		6.9	0.69
71	1	0	0	1	61	0	24.1	0	1.78	0	0	0	1	2	3	1	0	3	2	352	3.93151	271.233		0	2017-08-10	50.9508	2	0	0	1	0	0		31	0	2013	1	1	2014-03-04	2	9.80328	0		0				4.56	0.73
72	1	0	0	1	74	1	20.4	0	1.5	0	0	0	0	1	3	1	0	3	2	453	3.59524	488.095		0	2011-06-10	13.4098	2	0	0	0	0	0		19	0	2010	1	1	2010-10-15	1	5.60656	0		0				2.99	0.42
73	1	0	0	2	67	1	24	0	1.84	1	1	0	1	2	3	0	0	2	2	390	4.1831	332.394		0	2011-06-13	45.6066	2	0	0	0	0	0		19	0	2007	1	1	2008-03-21	1	6.95082	0		0				4.45	0.71
74	1	1	0	2	60	0	26.6	0	1.91	0	1	1	1	2	3	1	0	3	2	212	6.07692	369.231		0	2013-02-12	27.541	2	0	0	0	0	0		18	0	2010	0	1					1	0				6.2	0.78
75	1	0	0	2	79	1	24.2	0	1.82	0	0	1	1	2	3	1	0	3	2	331	6.5	330		0	2019-01-18	91.4098	2	0	0	0	0	0		15	0	2011	1	1	2012-01-23	2	7.7377	2		0				6.39	0.7
76	1	0	0	1	60	0	27.9	0	1.85	0	0	0	0	1	3	1	0	3	2	423	4.60714	485.714		0	2018-08-03	61.8689	2	0	0	0	0	0		14	0	2013	1	1	2014-01-15	2	7.40984	1		1	8	0		4.03	0.56
77	1	0	0	2	51	0	28.4	0	2.2	0	0	0	0	1	3	1	0	3	2		4.11667	343.333		0	2018-01-24	83.9672	2	0	0	0	0	0		13	0	2011	1	1	2011-09-05	2	7.47541	0		0		0	0	3.62	0.6
78	1	1	1	2	41	0	30.8	1	2.07	0	0	0	0	1	3	1	0	3	2	303	3.52809	210.112		0	2018-08-08	85.377	2	0	0	0	0	0		13	0	2011	0	1					2	1	33	1	0	4.68	0.89
79	1	0	0	2	65	1	30	1	2.13	0	0	1	1	2	3	1	0	3	2	298	3.06087	152.174		0	2013-07-26	7.47541	2	0	0	0	0	0		10	0	2012	1	1	2013-06-20	2	6.29508	0		0				5.51	1.15
80	1	0	0	2	72	1	22.9	0	1.86	0	1	0	0	1	3	1	0	3	2	315	9.85714	509.524		0	2019-08-22	83.3115	2	0	0	0	0	0		9	0	2012	1	1	2013-06-25	2	9.57377	3		0				5.4	0.42
81	1	1	0	1	74	1	18.4	0	1.51	1	1	1	2	2	3	1	0	3	2	523	3.45098	266.667		0	2016-04-20	85.5738	2	0	0	0	0	0		8	0	2009	0	1	2010-10-05	2		3	4	0				3.34	0.51
82	1	0	0	1	64	0	30.4	1	1.78	0	0	0	0	1	3	1	0	3	2	330	2.22368	194.737		0	2019-04-26	69.5738	2	0	0	0	0	0		6	0	2013	1	1	2014-05-06	2	10.0328	3		0				3.46	0.76
83	1	0	0	2	75	1	33.2	1	1.92	0	1	0	0	1	3	1	0	3	0	437	3.02098	230.07		0	2019-09-03	54.0656	1	0	0	0	0	0			0	2015	1	1	2016-01-28	2	10.9836	0		0				6.8	1.43
84	1	0	0	2	83	1	23.4	0	1.62	0	0	0	0	1	3	1	0	3	0	267	1.0427	88.2562		0	2015-09-25	14.0656	1	0	0	0	0	0			0	2014	1	1	2015-02-03	1	6.39344	0		0				6.41	2.81
85	1	0	0	1	67	1	29	0	1.64	0	0	0	0	1	2	1	0	3	0	374	1.33816	158.937		0	2019-06-24	57.7705	1	0	0	0	0	0			0	2014	1	1	2015-01-22	1	4.85246	0		0				5.51	2.07
86	1	0	0	2	53	0	24.22	0	1.81	0	0	0	0	1	2	0	0	2	0	249	4.60504	164.706		0	2019-08-01	42.5574	1	0	0	0	0	0			0	2016	1	1	2016-06-08	1	4.88525	0		0				7.55	1.19
87	1	0	0	1	67	1	24.4	0	1.62	0	1	0	0	1	2	0	0	2	0	389	2.26289	153.093		0	2018-11-08	38.5574	1	0	0	0	0	0			0	2015	1	1	2016-05-18	1	8.91803	0		0				7.06	1.94
88	1	1	0	2	55	0	32.6	1	2.29	0	1	0	1	2	2	0	0	2	0	295	0.977778	65.9259		0	2018-09-21	53.7705	1	0	0	1	0	0			0	2014	0	1					8	0				6.23	2.7
89	1	0	0	1	29	0	19.4	0	1.65	0	0	0	0	1	2	0	0	2	0	302	1.74786	88.8889		0	2019-08-22	46.2295	1	0	0	0	0	0			0	2015	1	1	2016-03-31	1	5.60656	0		0				7.47	2.34
90	1	1	0	2	71	1	23.8	0	1.71	1	1	0	1	2	3	0	0	2	0	460	2.15063	115.481		0	2016-08-03	41.1148	1	0	0	0	0	0			0	2013	0	1					2	1	180	0		8.98	2.39
91	1	0	0	2	80	1	24.2	0	1.81	0	1	0	0	1	3	0	0	2	0	320	2.41071	159.524		0	2019-08-22	66.5246	1	0	0	0	0	0			0	2014	1	1	2014-06-26	2	4.78689	2		0				6.76	1.68
92	1	0	0	2	73	1	25.83	0	1.96	0	1	1	1	2	2	0	0	2	0	355	2.6	102.979		0	2019-07-25	41.4098	1	0	0	0	0	0			0	2016	1	1	2017-02-01	1	11.7705	0		0				9.42	2.35
93	1	0	0	2	63	0	30.4	1	2.04	0	1	0	1	2	2	0	0	2	0	283	2.7027	175		0	2019-07-19	25.7377	1	0	0	1	0	0			0	2017	1	1	2018-02-14	1	8.68852	2		0				6.37	1.48
94	1	0	0	2	55	0	24.9	0	1.94	0	1	0	0	1	2	0	0	2	0	345	2.48178	123.482		0	2019-07-05	21.6066	1	0	0	0	0	0			0	2017	1	1	2018-03-27	1	6.36066	0		0				9.29	2.47
95	1	1	0	2	47	0	28.4	0	1.95	0	0	0	6	3	3	1	1	4	1	721	5.19444	292.361		1	2017-10-13	21.9344	3	0	0	0	0	0	2	42	1	2015	0	0					6	0				10.24	1.44
96	1	1	0	2	72	1	25.8	0	1.98	0	0	0	6	3	3	1	1	4	2	450	1.77778	148.765		0	2018-01-11	60.918	2	0	0	0	0	0	1	40	0	2012	0	0					1	0				4.98	1.62
97	1	1	0	2	67	1	23.6	0	1.89	0	0	0	6	3	3	1	1	4	2	479	6.41667	388.095		1	2018-07-14	19.8033	2	0	0	0	0	0	2	10	1	2016	0	0					1	0				7.39	0.84
98	1	1	0	2	62	0	37.2	1	2.27	0	0	0	6	3	3	1	1	4	0	467	3.47458	114.407		1	2015-10-08	23.2787	1	0	0	0	0	0	1		0	2013	0	0					1	0				12.06	2.36
99	1	1	0	2	40	0	32.9	1	2.12	0	0	0	6	3	3	1	1	4	1	497	5.98387	632.258		0	2018-10-07	8.91803	2	0	0	0	0	0	1	#REF!	0	2018	0	0					9	0				5.15	0.62
100	1	0	0	2	78	1	22.3	0	1.78	0	1	0	0	1	2	0	0	2	0	392	3.06135	233.742		0	2019-10-11	20.6885	1	0	0	0	0	0			0	2018	1	1	2018-10-09	1	8.65574	0		0				7.44	1.63
101	1	1	0	2	79	1	28	0	1.9	0	1	0	1	2	3	1	0	2	1	372	2.18137	121.569		0	2019-10-05	20.4918	2	0	1	0	0	0		#REF!	0	2018	0	0					1	0				7.13	2.04
102	0	0	0	1	71	1	25	0	1.69	1	0	0	1	2	2	1	0	3	2	348	2.36111	210.185		1	2014-12-15	40.2951	2	0	0	0	0	0		38	0	2011								0				4.11	1.08
103	0	0	0	1	76	1	25.3	0	1.6	1	0	0	8	3	4	1	1	4	2	362	6.37209	400		1	2012-01-13	16.3607	2	0	0	1	0	0		7	0	2010								0				4.05	0.43
104	0	0	0	2	62	0	26.8	0	1.98	0	0	0	0	1	3	1	0	3	1	281	2.11029	125		1	2018-11-28	28.9836	2	0	0	0	0	0		49	0	2016								0				4.86	1.36
105	0	0	0	2	59	0	30.7	1	2.1	0	1	1	1	2	3	1	0	3	1	344	3.25664	202.655		1	2019-09-03	30.2295	3	0	0	0	0	0		52	0	2017								0				5.73	1.13
106	0	0	0	2	68	1	23	0	1.8	0	0	1	1	2	3	1	0	3	1	470	2.88991	221.101		1	2017-01-09	14.1311	3	0	0	0	0	0		41	0	2015								0				5.1	1.09
107	0	0	0	2	52	0	30.4	1	2.11	0	0	0	0	1	3	1	0	3	2	327	3.01099	209.89		1	2014-06-17	35.0164	2	0	0	0	0	0		10	0	2011								0				4.53	0.91
108	0	0	0	2	58	0	25.8	0	1.98	0	0	0	0	1	3	1	0	3	1	371	5.65455	560		1	2018-07-20	67.8361	3	0	0	0	0	0		89	0	2012								0				4.27	0.55
109	0	0	0	2	66	1	22.2	0	1.74	0	0	0	0	1	3	0	0	2	1	335	3.21739	234.783		1	2018-08-23	58.5246	3	0	0	0	0	0		70	0	2013								0				4.53	0.92
110	0	0	0	1	58	0	22.5	0	1.52	0	0	0	0	1	3	1	0	3	1	372	2.02326	117.054		1	2018-08-01	56	3	0	0	0	0	0		51	0	2013								0				8.7	2.58
111	0	0	0	1	69	1	25.6	0	1.65	0	0	0	0	1	3	1	0	3	1	406	4.34409	192.473		1	2018-10-04	47.7049	2	0	0	0	0	0		50	0	2014								0				5.44	0.93
112	0	0	0	1	64	0	24.5	0	1.78	0	1	0	0	1	3	1	0	3	1	414	3.63462	426.923		1	2018-04-04	48.4262	3	0	0	0	0	0		50	0	2014								0				2.75	0.52
113	0	0	0	2	71	1	27.8	0	2.05	1	0	0	1	2	3	0	0	2	1	335	3.77143	207.143		1	2015-09-11	34.6885	3	0	0	0	0	0		48	0	2012								0				4.05	0.7
114	0	0	0	2	71	1	23.3	0	1.61	0	1	0	0	1	3	1	0	3	1	415	2.93678	176.437		1	2018-10-30	66.459	3	0	0	0	0	0		46	0	2013								0				7.71	1.74
115	0	0	0	1	61	0	27.6	0	1.88	0	1	0	0	1	3	1	0	3	1	574	8.09259	470.37		1	2014-07-29	12.8852	2	0	0	0	0	0		45	0	2013								0				5.71	0.54
116	0	0	0	1	43	0	26	0	1.76	0	0	0	0	1	3	1	0	3	1	386	4.74118	314.118		1	2018-05-14	56.459	3	0	0	0	0	0		45	0	2013								0				5.39	0.85
117	0	0	0	1	67	1	20.9	0	1.4	0	0	0	0	1	3	1	0	3	1	453	4.82979	412.766		1	2018-04-16	45.8361	2	0	0	0	0	0		42	0	2014								0				5.86	0.94
118	0	0	0	2	56	0	28	0	1.93	0	0	0	0	1	2	1	0	3	1	643	6.70652	482.609		1	2015-07-17	24.0984	2	0	0	0	0	0		42	0	2013								0				7.88	0.92
119	0	1	1	2	56	0	24.7	0	2	0	0	0	0	1	3	0	0	2	1	215	2.25926	200		1	2013-07-19	1.5082	2	0	0	0	0	0		42	0	2013								1	4	1	0	3.21	0.81
120	0	0	0	2	47	0	27.8	0	2.07	0	0	0	0	1	3	1	0	3	1	343	4.49153	381.356		1	2018-11-05	46.9508	3	0	0	0	0	0		41	0	2014								0				4.14	0.59
121	0	0	0	2	79	1	26.1	0	1.96	0	0	0	0	1	3	0	0	2	2	341	3.54023	131.034		1	2014-05-20	8.16393	3	0	0	0	0	0		39	0	2013								0				4.53	0.87
122	0	1	1	2	55	0	27.76	0	2.03	0	0	0	0	1	3	1	0	3	2	412	3.36486	232.432		1	2017-05-17	15.3443	3	0	0	0	0	0		37	0	2016								1	10	0	kolostomia	4.05	0.74
123	0	0	0	2	60	0	24.3	0	1.95	0	0	0	0	1	3	1	0	3	2	309	3.88235	537.255		1	2018-10-29	23.9672	2	0	0	0	0	0		35	0	2016								0				3.17	0.51
124	0	0	0	2	57	0	32.2	1	1.99	0	1	0	0	1	2	0	0	2	2	386	6.84314	12.1569		1	2019-01-15	125.738	2	0	0	0	0	0		14	0	2008								0				3.14	10.2
125	0	0	0	2	72	1	25.3	0	1.84	0	1	0	6	3	3	1	1	4	2	389	3.45763	311.864		1	2018-09-12	34.4918	2	0	0	0	0	0		12	0	2015								0				3.4	0.59
126	0	1	1	1	49	0	25.8	0	1.53	0	0	0	0	1	3	1	0	3	2	343	4.2037	344.444		1	2018-10-09	46.623	2	0	0	0	0	0		12	0	2014								1	31	1	0	3.83	0.54
127	0	0	0	1	78	1	33.3	1	1.77	0	0	0	0	1	3	1	0	3	2	333	4.23077	384.615		1	2012-12-04	10.0656	2	0	0	0	0	0		12	0	2012								0				4.51	0.65
128	0	0	0	2	61	0	21.8	0	1.72	0	0	1	1	2	2	0	0	2	2	254	8.46939	281.633		1	2018-12-14	90.5574	2	0	0	0	0	0		12	0	2011								0				5.15	0.49
129	0	0	0	2	49	0	25	0	1.78	0	0	0	0	1	3	1	0	3	2	535	4.8209	14.403		1	2019-01-18	123.049	2	0	0	0	0	0		10	0	2008								0				4.86	13.4
130	0	0	0	1	59	0	22.5	0	1.59	0	0	0	0	1	3	1	0	3	2	342	13.12	820		1	2017-02-21	54.1967	2	0	0	0	0	0		10	0	2012								0				4.16	0.25
131	0	0	0	1	63	0	23.4	0	1.69	0	0	1	1	2	3	1	0	3	2	359	7.8	805		1	2018-10-16	58.2295	2	0	0	0	0	0		10	0	2013								0				4.52	0.4
132	0	1	1	2	76	1	24.9	0	1.83	0	0	0	0	1	3	1	0	3	2	415	4.48052	246.753		1	2018-09-27	74.3279	2	0	0	0	0	0		7	0	2012								1	4	1	0	4.97	0.77
133	0	1	1	2	73	1	22.6	0	1.85	0	0	0	0	1	3	1	0	3	2	358	4.87368	184.211		1	2011-10-05	4.88525	2	0	0	0	0	0		7	0	2011								1	6	1	0	6.43	0.95
134	0	0	0	2	68	1	25	0	1.88	0	1	1	1	2	3	0	0	2	2	469	2.99558	9.42478		1	2019-01-14	123.934	2	0	0	0	0	0		5	0	2008								0				5.39	22.6
135	0	0	0	1	68	1	26.5	0	1.51	0	0	0	1	2	3	0	0	2	2	444	4.15217	208.696		1	2009-01-13	9.70492	2	0	0	0	1	0		3	0	2008								0				6.31	1.38
136	0	0	0	1	76	1	36.2	1	1.95	0	0	0	6	3	3	1	1	4	0	343	1.99355	140		1	2015-04-20	34.1967	1	0	0	0	0	0			1	2012								0				5.31	1.55
137	0	0	0	1	43	0	18.8	0	1.52	0	0	0	0	1	2	1	0	3	0	374	2.33824	247.794		1	2018-11-07	36.2623	1	0	0	0	0	0			1	2015								0				5.11	1.36
138	0	0	0	2	63	0	28.7	0	1.85	1	1	0	1	2	2	0	0	2	0	251	1.46939	97.1429		1	2018-07-05	46.3934	1	0	0	0	0	0			0	2014								0				6.92	2.45
139	0	0	0	2	75	1	24.1	0	1.88	0	0	1	1	2	2	0	0	2	0	400	6.66667	313.978		1	2011-11-16	4.42623	1	0	0	0	0	0			0	2011								0				7.68	0.93
140	0	0	0	2	75	1	28.7	0	1.89	0	0	0	0	1	2	0	0	2	0	431	2.07656	94.7368		1	2018-11-07	91.5738	1	0	0	0	0	0			0	2011								0				6.95	2.09
141	0	0	0	2	61	0	24.8	0	2.05	0	0	0	0	1	2	0	0	2	0	316	2.21801	97.1564		1	2018-06-08	59.5738	1	0	0	0	0	0			0	2013								0				7.53	2.11
142	0	0	0	1	69	1	29.2	0	1.79	0	0	0	0	1	3	0	0	2	0	603	3.27895	198.421		1	2014-10-24	32.2295	1	0	0	0	0	0			0	2012								0				8.78	1.9
143	0	0	0	2	72	1	33.1	1	2.03	0	1	1	1	2	3	0	0	2	0	263	3.03955	131.638		1	2018-03-20	93.6066	1	0	0	0	0	0			0	2010								0				8.28	1.77
144	0	0	0	2	72	1	20.5	0	1.73	0	0	0	0	1	2	0	0	2	0	284	3.36538	158.654		1	2011-06-14	36.3607	1	0	0	0	0	0			0	2008								0				4.98	1.04
145	0	1	1	2	64	0	28	0	1.96	0	1	0	0	1	3	1	0	3	2	323	2.77778	112.121		1	2015-04-22	31.1803	2	0	0	0	0	0		23	0	2012								1	4	1	0	4.86	0.99
146	0	0	0	2	51	0	32.7	1	2.2	0	0	0	0	1	3	1	0	3	2	328	5.18056	237.5		1	2019-08-09	114.066	2	0	0	0	0	0		37	0	2010								0				4.97	0.72
147	0	0	0	2	70	1	27	0	1.96	0	1	0	0	1	3	1	0	3	2	382	4.73973	224.658		1	2013-08-13	46.3279	2	0	0	0	0	0		26	0	2009								0				4.92	0.73
148	0	0	0	2	64	0	22.1	0	1.74	1	1	0	1	2	3	0	0	2	2	523	11.5172	689.655		1	2018-10-24	113.902	2	0	0	0	0	0		19	0	2009								0				4.47	0.29
149	0	1	1	2	39	0	25.4	0	1.91	0	0	0	0	1	3	1	0	3	2	476	5.76744	346.512		1	2015-10-05	68.623	2	0	0	0	0	0		13	0	2010								1	200	0	kolostomia	3.45	0.43
150	0	0	0	1	67	1	35.7	1	1.98	0	1	1	1	2	3	1	0	3	2	503	5.34921	284.127		1	2010-02-19	10.5902	2	0	0	0	0	0		9	0	2009								0				4.61	0.63
151	0	0	0	2	73	1	27.8	0	2.03	0	0	0	0	1	3	1	0	3	2	347	4.29412	223.529		1	2018-04-19	87.8689	2	0	0	0	0	0		8	0	2010								0				7.52	1.19
152	0	0	0	2	61	0	31.1	1	2.1	0	0	0	0	1	3	0	0	2	2	485	7.85526	285.526		1	2018-10-02	109.705	2	0	0	0	0	0		8	0	2009								0				7.9	0.76
153	0	0	0	2	61	0	28.4	0	1.97	1	0	1	2	2	3	1	0	3	2	453	3.81609	300		1	2016-11-21	89.9672	2	0	0	0	0	0		7	0	2009								0				5.29	0.87
154	0	0	0	2	54	0	28.4	0	1.97	0	0	0	0	1	3	1	0	3	2	453	4.25352	243.662		1	2018-11-19	114.23	2	0	0	0	0	0		7	0	2009								0				4.3	0.71
155	0	0	0	2	42	0	25.2	0	1.95	0	0	0	0	1	3	1	0	3	2	382	3.94845	219.588		1	2018-01-10	98.1967	2	0	0	0	0	0		6	0	2009								0				5.68	0.97
156	0	0	0	2	57	0	24.9	0	2.11	0	0	0	0	1	3	1	0	3	2	356	9.58333	600		1	2019-08-29	117.77	2	0	0	0	0	0		6	0	2009								0				6.01	0.48
157	0	0	0	2	80	1	25	0	1.61	0	1	1	2	2	3	1	0	3	2	432	3.296	252.8		1	2010-09-10	14.9836	2	0	1	0	0	1		5	0	2009								0				6.48	1.25
158	0	0	0	2	60	0	26.5	0	2.07	0	0	0	0	1	3	1	0	3	2	328	3.87209	205.814		1	2018-10-09	106.262	2	0	0	0	0	0		4	0	2009								0				4.9	0.86
159	0	1	1	2	69	1	27.6	0	1.91	0	0	0	0	1	3	1	0	3	0	523	3.66949	237.288		1	2018-06-21	104.918	1	0	0	0	0	0			0	2009								1	4	1	0	6.17	1.18
160	0	1	1	2	68	1	20.6	0	1.71	0	0	0	0	1	3	1	0	3	0	519	2.67826	201.739		1	2010-03-10	4.88525	1	0	0	0	0	0			0	2009								1	4	1	0	14.3	3.45
161	0	1	1	1	28	0	20.7	0	1.58	0	0	0	6	3	3	0	1	4	0	345	2.47183	212.676		1	2012-05-21	31.8361	1	0	0	0	0	0			0	2009								1	3	1	0	5.85	1.42
162	0	0	0	1	62	0	19.3	0	1.54	0	0	0	0	1	2	0	0	2	0	218	1.58865	148.227		1	2018-10-30	25.4098	1	0	0	0	0	0			0	2016								0				4.09	1.41
163	0	0	0	2	60	0	24.6	0	1.75	0	0	1	1	2	2	0	0	2	0	291	2.1497	121.557		1	2011-06-30	6	1	0	0	0	0	0			0	2010								0				5.89	1.67
164	0	0	0	2	71	1	31.1	1	2.06	1	0	0	2	2	3	0	0	2	1	291	2.85542	213.253		0	2011-07-15	5.08197	2	0	0	0	1	0		184	0	2011								0				3.86	0.83
165	0	0	0	2	77	1	25.1	0	1.92	0	0	0	0	1	3	1	0	3	1	382	2.90909	194.805		0	2016-07-13	79.377	3	0	0	0	0	0		107	0	2009								0				3.42	0.77
166	0	1	1	1	61	0	24.2	0	1.81	0	0	0	0	1	4	0	0	2	1	364	5.75641	278.205		0	2018-09-14	61.3443	3	0	0	0	0	0		82	1	2013								1	40	1	0	6.35	0.78
167	0	0	0	2	64	0	27.8	0	2.03	0	1	0	0	1	3	1	0	3	1	256	11.3085	210.638		0	2018-05-15	65.4426	3	0	0	0	0	0		67	0	2012								0				12.57	0.94
168	0	0	1	2	79	1	21.6	0	1.89	0	0	0	0	1	2	0	0	2	1	412	4.02679	221.429		0	2018-10-19	22.0656	2	0	0	0	0	0		64	0	2016								1	39	0	1	6.13	1.12
169	0	1	1	2	57	0	20.7	0	1.81	0	0	0	0	1	3	1	0	3	1	663	5.99301	377.622		0	2018-10-24	29.2131	2	0	0	0	0	0		63	0	2016								1	80	1		10.91	1.43
170	0	0	0	1	75	1	22.7	0	1.41	0	1	0	0	1	3	1	0	3	1	406	1.58057	74.1722		0	2018-05-10	46.8525	3	0	0	0	0	0		61	0	2014								0				12.52	4.53
171	0	0	0	1	72	1	23.4	0	1.69	0	0	0	0	1	3	1	0	3	1	366	2.02424	125.455		0	2017-11-13	49.2787	2	0	0	0	0	0		58	0	2013								0				5.51	1.65
172	0	0	0	1	56	0	24.2	0	1.6	0	0	0	0	1	3	1	0	3	1	298	4.82692	256.731		0	2018-06-28	66.9836	3	0	0	0	0	0		56	0	2012								0				6.63	1.04
173	0	0	0	2	62	0	24.7	0	2	0	0	0	0	1	3	1	0	3	1	401	3.83333	376.923		0	2018-05-15	38.1311	3	0	0	0	0	0		56	0	2015								0				4.3	0.78
174	0	0	0	2	70	1	25.3	0	2.02	0	0	0	0	1	3	1	0	3	1	311	2.55	208.75		0	2015-08-26	27.9672	2	0	0	0	0	1		55	0	2013								0				3.42	0.8
175	0	0	0	2	66	1	31.6	1	2.18	0	1	0	0	1	3	1	0	3	1	275	2.19807	113.043		0	2018-10-02	40.7869	2	0	0	0	0	0		55	0	2015								0				7.34	2.07
176	0	0	0	2	54	0	30.9	1	2.2	0	0	0	0	1	3	1	0	3	1	282	3.21538	253.846		0	2018-09-14	36.623	2	0	0	0	0	0		53	0	2015								0				3.31	0.65
177	0	0	0	1	75	1	25.6	0	1.65	0	0	0	0	1	3	0	0	2	1	348	2.34188	170.085		0	2015-02-24	5.77049	2	0	0	0	0	0		53	0	2014								0				4.36	1.17
178	0	1	1	1	58	0	25.9	0	1.63	0	1	0	0	1	3	1	0	3	1	302	3.18447	172.816		0	2018-09-10	28.918	2	0	0	0	0	0		52	0	2016								1	36	1	0	4.76	1.03
179	0	0	0	1	55	0	31.1	1	2.01	0	1	0	0	1	3	1	0	3	1	362	2.13208	221.698		0	2018-08-10	37.6721	2	0	0	0	0	0		52	0	2015								0				4.13	1.06
180	0	0	0	1	61	0	28.4	0	1.94	0	1	0	0	1	3	1	0	3	1	228	1.88506	263.218		0	2018-05-18	45.9344	3	0	0	0	0	0		52	0	2014								0				2.92	0.87
181	0	0	0	1	74	1	22.5	0	1.4	0	1	0	0	1	3	1	0	3	1	316	1.4555	224.607		0	2013-05-24	7.2459	3	0	0	0	0	0		52	0	2012								0				5.39	1.91
182	0	0	0	2	57	0	30.02	1	2.09	0	0	0	0	1	3	1	0	3	1	278	2.15789	185.965		0	2018-06-15	29.8361	3	0	0	0	0	0		52	0	2015								0				4.27	1.14
183	0	1	1	1	62	0	23.1	0	1.58	0	0	0	0	1	3	1	0	3	1	471	4.51579	327.368		0	2018-11-21	65.3443	2	0	0	0	0	0		50	0	2013								1	3	1	0	5.75	0.95
184	0	0	0	1	73	1	25	0	1.67	0	1	0	0	1	3	1	0	3	1	410	6.50633	235.443		0	2018-05-23	54.5902	2	0	0	0	0	0		50	0	2013								0				6.47	0.79
185	0	0	0	1	73	1	21.4	0	1.65	0	0	1	2	2	3	1	0	3	1	330	4.44444	347.222		0	2018-08-02	55.5738	2	0	1	0	0	0		49	0	2013								0				4.45	0.72
186	0	0	1	1	65	1	31.8	1	2.07	0	0	0	0	1	3	1	0	3	1	354	2.71875	337.5		0	2016-07-13	22.2623	2	0	0	0	0	0		49	0	2014								1	21	0	kolostomia	2.79	0.64
187	0	1	1	2	70	1	26.8	0	1.78	1	0	0	1	2	3	1	0	3	1	288	4.04688	248.438		0	2018-10-11	29.4754	2	0	0	0	0	0		49	0	2016								1	14	1	0	3.66	0.64
188	0	0	0	1	47	0	28.4	0	1.92	0	0	0	1	2	3	1	0	3	1	298	3.82	344		0	2018-10-10	31.0492	2	0	0	1	0	0		49	0	2016								0				3.19	0.5
189	0	0	0	2	57	0	33.6	1	2.06	0	0	0	0	1	3	1	0	3	1	318	2.76923	287.692		0	2018-09-13	28.5574	3	0	0	0	0	0		49	0	2016								0				2.94	0.65
190	0	1	1	1	52	0	26.6	0	1.76	0	0	0	0	1	3	1	0	3	1	432	6.98261	256.522		0	2017-05-26	61.6066	3	0	0	0	0	0		49	0	2012								1	6	1	0	9.81	1.15
191	0	0	0	1	67	1	25.8	0	1.55	0	0	0	1	2	3	1	0	3	1	294	2.82456	211.404		0	2019-09-04	29.3115	3	0	0	1	0	0		49	0	2017								0				5.32	1.14
192	0	1	1	1	50	0	21.9	0	1.58	0	0	0	1	2	3	0	0	2	1	279	2.47297	317.568		0	2019-08-26	27.541	2	0	0	0	1	0		49	0	2017								1	31	1	0	3.54	0.74
193	0	0	0	1	70	1	23.7	0	1.76	0	1	0	0	1	3	0	0	2	1	318	1.05031	146.541		0	2018-10-25	30.3934	2	0	0	0	0	0		49	0	2016								0				3.78	1.59
194	0	0	0	1	67	1	21.2	0	1.52	0	0	0	0	1	3	0	0	2	1	359	2.275	228.75		0	2017-11-24	49.0164	3	0	0	0	0	0		49	0	2013								0				3.89	0.8
195	0	0	0	1	68	1	25.1	0	1.69	0	1	0	0	1	3	1	0	3	1	321	4.3662	209.859		0	2018-09-18	38	2	0	0	0	0	0		48	0	2015								0				4.3	0.71
196	0	0	0	1	63	0	24.5	0	1.56	0	1	0	0	1	3	1	0	3	1	280	2.30841	190.654		0	2018-10-19	60.2623	3	0	0	0	0	0		48	0	2013								0				4.05	1.07
197	0	0	0	1	75	1	22.1	0	1.5	0	1	0	0	1	3	0	0	2	1	382	4.44048	323.81		0	2018-09-17	52.0984	2	0	0	0	0	0		48	0	2014								0				5.06	0.84
198	0	0	0	2	68	1	24.3	0	2.07	0	0	0	0	1	3	1	0	3	1	354	3.26923	256.41		0	2016-03-23	18.4262	2	0	0	0	0	0		47	0	2014								0				3.8	0.78
199	0	0	0	2	60	0	30.7	1	2.11	0	1	0	0	1	3	1	0	3	1	264	2.08654	209.615		0	2018-05-15	42.4262	2	0	0	0	0	0		47	0	2014								0				3.78	1.04
200	0	1	1	2	69	1	25.1	0	1.92	1	1	1	2	2	3	1	0	3	1	448	3.17808	121.233		0	2018-06-01	23.082	2	0	0	0	0	0		46	0	2016								1	108	0	kolostomia	6.98	1.46
201	0	1	1	1	50	0	23.9	0	2	0	0	0	0	1	3	1	0	3	1	310	2.88333	246.667		0	2018-09-25	45.4754	2	0	0	0	0	0		45	0	2014								1	27	1	0	2.87	0.6
202	0	0	0	1	63	0	23.1	0	1.47	0	0	0	0	1	2	0	0	2	1	283	2.37615	213.761		0	2018-07-09	67.377	2	0	0	0	0	0		45	0	2012								0				4.26	1.09
203	0	0	0	1	67	1	31.1	1	2.01	0	1	1	1	2	3	0	0	2	1	284	2.67188	307.812		0	2018-10-11	57.8033	3	0	0	0	0	0		45	0	2013								0				2.75	0.64
204	0	0	0	2	34	0	24.3	0	1.85	0	0	0	0	1	3	0	0	2	1	166	4.15534	227.184		0	2018-09-25	74.9508	3	0	0	0	0	0		44	0	2012								0				6.14	1.03
205	0	0	0	2	76	1	24.2	0	1.9	0	0	0	0	1	3	1	0	3	1	320	3.81081	301.351		0	2018-06-27	57.7705	2	0	0	0	0	0		43	0	2013								0				4.55	0.74
206	0	0	0	2	88	1	27.7	0	1.94	1	0	0	1	2	3	1	0	3	1	342	2.70339	172.034		0	2011-09-27	20.3279	2	0	0	0	0	0		43	0	2010								0				5.11	1.18
207	0	0	0	2	74	1	19.8	0	1.74	0	0	0	0	1	3	1	0	3	1	248	3.9186	256.977		0	2018-10-11	42.6885	3	0	0	0	0	1		43	0	2015								0				4.74	0.86
208	0	0	0	2	72	1	19.6	0	1.84	0	0	0	0	1	3	1	0	3	1	528	5.30986	321.127		0	2017-03-30	7.21311	3	0	0	0	0	0		42	0	2016								0				5.13	0.71
209	0	0	0	1	50	0	23.4	0	1.69	0	0	0	0	1	3	1	0	3	2	234	2.44048	167.857		0	2018-09-17	38.7869	3	0	0	0	0	0		40	0	2015								0				3.11	0.84
210	0	0	0	1	61	0	32.5	1	2.05	1	0	0	1	2	3	0	0	2	2	448	3.85556	291.111		0	2018-05-18	20.3279	3	0	0	0	0	0		39	0	2016								0				5.35	0.9
211	0	1	1	1	76	1	31.2	1	1.89	0	0	1	1	2	3	0	0	2	2	348	5.84127	257.143		0	2018-01-08	78.6885	2	0	0	0	0	0		38	0	2011								1	44	1		4.86	0.63
212	0	1	1	2	57	0	30.8	1	2.02	0	1	1	1	2	3	0	0	2	2	369	4.03297	332.967		0	2018-11-23	28.9508	2	0	0	0	0	0		37	0	2016								1	6	1	0	5.12	0.91
213	0	0	0	2	71	1	22.5	0	1.75	1	0	0	1	2	2	1	0	3	2	294	2.60606	179.545		0	2012-11-08	20.623	2	0	0	0	0	0		35	0	2011								0				5.43	1.32
214	0	1	1	2	69	1	21.5	0	1.67	0	0	0	0	1	3	0	0	2	2	268	1.44882	168.504		0	2011-01-07	1.2459	2	0	0	0	0	0		34	0	2010								1	22	1	0	3.98	1.27
215	0	0	0	1	77	1	27.3	0	1.73	1	0	1	2	2	3	0	0	2	2	279	1.22927	97.0732		0	2015-01-28	8.98361	2	0	0	0	0	0		33	0	2014								0				4.79	2.05
216	0	1	1	1	59	0	26.8	0	1.62	0	1	1	1	2	3	1	0	3	2	352	4.02459	215.574		0	2015-04-23	28.1967	2	0	0	0	0	0		32	0	2012								1	14	1	0	6.87	1.22
217	0	0	0	1	52	0	37.3	1	1.89	0	1	1	1	2	3	1	0	3	2	320	1	123.932		0	2018-06-26	125.115	2	0	0	0	0	0		27	0	2008								0				5.78	2.34
218	0	1	1	2	63	0	23.7	0	1.83	1	1	0	1	2	3	1	0	3	2	459	7.76389	309.722		0	2019-10-25	121.279	2	0	0	0	0	0		27	0	2009								1	4	1	0	7.53	0.72
219	0	0	0	2	52	0	31.6	1	2.19	0	0	0	0	1	3	0	0	2	2	333	6.33333	290.741		0	2018-02-13	65.6721	3	0	0	0	0	0		24	0	2012								0				4.67	0.54
220	0	0	0	2	66	1	31.5	1	2.24	0	0	1	3	2	3	1	0	3	2	310	4.90625	253.125		0	2018-10-05	73.0164	3	1	0	0	0	0		23	0	2012								0				4.63	0.64
221	0	0	0	1	74	1	28.7	0	1.98	0	0	0	0	1	3	1	0	3	2	352	6.6087	493.478		0	2018-06-21	86.1639	2	0	0	0	0	0		20	0	2011								0				4.13	0.46
222	0	0	0	1	73	1	22.5	0	1.52	0	0	0	0	1	3	1	0	3	2	358	4.70769	283.077		0	2018-04-24	93.5738	2	0	0	0	0	0		16	0	2010								0				4.41	0.65
223	0	0	0	2	69	1	23.7	0	1.93	0	1	0	0	1	3	1	0	3	2	366	5.66038	354.717		0	2015-05-06	60.5574	2	0	0	0	0	0		15	0	2010								0		0	0	4.57	0.53
224	0	0	0	2	63	0	21.2	0	1.78	0	0	0	0	1	3	1	0	3	2	580	9.57895	575.439		0	2018-10-11	110.918	2	0	0	0	0	0		14	0	2009								0				6.86	0.57
225	0	0	0	2	61	0	25	0	1.75	0	0	1	1	2	3	1	0	3	2		3.05025	97.9899		0	2018-10-10	127.377	2	0	0	0	0	0		14	0	2008								0				9.16	1.99
226	0	0	0	2	74	1	21.5	0	1.71	0	0	0	0	1	3	0	0	2	2	415	8.86957	447.826		0	2017-08-10	52.5574	2	0	0	0	0	0		14	0	2013								0				8.03	0.69
227	0	0	0	2	74	1	25.3	0	1.86	0	1	0	0	1	2	0	0	2	2	271	3.53247	344.156		0	2018-11-20	96.5574	2	0	0	0	0	0		13	0	2010								0				4.44	0.77
228	0	0	0	1	77	1	23.1	0	1.51	0	1	0	1	2	3	1	0	3	2	314	4.85714	461.224		0	2011-10-19	31.2787	2	0	0	0	1	0		12	0	2009								0				3.4	0.49
229	0	0	0	1	61	0	29.3	0	1.83	0	1	0	0	1	3	1	0	3	2	569	5.3913	511.594		0	2018-12-12	101.213	2	0	0	0	0	0		12	0	2010								0				5.18	0.69
230	0	0	0	1	55	0	26	0	1.69	0	0	0	0	1	3	0	0	2	2	305	2.93651	344.444		0	2018-11-13	96.5902	2	0	0	0	0	0		12	0	2010								0				3.43	0.63
231	0	0	0	2	70	1	27.5	0	1.85	1	1	0	1	2	2	0	0	2	2	294	5.35294	341.176		0	2018-08-13	71.082	2	0	0	0	0	0		12	0	2012								0				4.03	0.51
232	0	0	0	2	68	1	34.9	1	2.09	0	1	0	0	1	3	1	0	3	2	379	2.22115	210.577		0	2018-01-17	106.328	2	0	0	0	0	0		11	0	2009								0				4.43	1.04
233	0	1	1	2	65	1	25.5	0	1.83	0	0	0	0	1	3	1	0	3	2	469	5.4125	477.5		0	2010-10-06	32.8852	2	0	0	0	0	0		11	0	2008								1	6	1	0	4.49	0.8
234	0	0	0	2	35	0	26.5	0	2.37	0	0	0	0	1	3	0	0	2	2	377	7.06024	230.12		0	2015-04-24	52.2295	2	0	0	0	0	0		11	0	2010								0				7.75	0.83
235	0	1	1	2	79	1	28.4	0	2.11	1	1	0	1	2	3	0	0	2	2	287	3.30303	243.939		0	2012-06-26	39.2787	2	0	0	0	0	0		10	0	2009								1	34	1	0	3.99	0.66
236	0	0	0	1	75	1	36	1	1.84	0	1	1	1	2	3	1	0	3	2	441	5.30303	443.939		0	2018-06-28	63.082	2	0	0	0	0	0		9	0	2013								0				4.77	0.66
237	0	1	1	2	59	0	25.9	0	2.05	1	1	0	1	2	3	1	0	3	2	375	2.65347	260.396		0	2018-08-23	114.492	2	0	0	0	0	0		8	0	2009								1	6	0	1	4.56	1.01
238	0	0	0	2	66	1	19.9	0	1.55	0	0	0	0	1	3	1	0	3	2	496	7.51351	454.054		0	2013-12-19	20	2	0	0	0	0	0		5	0	2012								0				4.04	0.37
239	0	1	1	1	52	0	24.7	0	1.63	0	1	0	0	1	3	1	0	3	2	360	3.23729	462.712		0	2018-03-08	108.426	2	0	0	0	0	0		4	0	2009								1	5	1	0	3.3	0.59
240	0	1	1	2	68	1	26	0	1.92	0	0	0	0	1	3	1	0	3	0	294	3.69403	203.731		0	2018-11-09	75.0492	1	0	0	0	0	0			0	2012								1	4	1	0	7.27	1.34
241	0	1	1	2	60	0	27.3	0	1.88	0	0	0	0	1	2	0	0	2	0	288	3.24684	141.139		0	2018-12-18	98.8852	1	0	0	0	0	0			0	2010								1	7	1	0	7.42	1.58
242	0	0	0	2	69	1	23.4	0	1.75	0	0	1	1	2	3	0	0	2	0	325	1.68376	100.427		0	2019-03-22	21.8033	1	0	0	0	0	0			0	2017								0				6.98	2.34
243	0	1	1	2	70	1	27	0	1.92	0	1	1	2	2	2	0	0	2	0	374	1.46125	70.4797		0	2018-10-19	90.0984	1	0	0	0	1	0			0	2011								1	7	1	0	7.53	2.71
244	0	0	0	2	64	0	31.1	1	2.06	0	1	0	0	1	2	0	0	2	0	380	2.2931	114.224		0	2017-11-17	69.2131	1	0	0	0	0	0			0	2012								0				8.6	2.32
245	0	0	0	2	66	1	20.2	0	1.59	0	0	0	0	1	3	0	0	2	0	311	2.56349	188.889		0	2018-06-28	63.4426	1	0	0	0	0	0			0	2013								0				4.89	1.26
246	0	0	0	1	60	0	28.6	0	1.69	0	0	0	0	1	2	0	0	2	0	374	1.58108	211.486		0	2018-01-31	104.689	1	0	0	0	0	0			0	2009								0				4.2	1.48
247	0	0	0	1	76	1	27	0	1.76	0	0	0	0	1	2	0	0	2	0	254	2.11828	122.043		0	2018-05-07	49.9672	1	0	0	0	0	0			0	2014								0				6.6	1.86
248	0	0	0	2	52	0	27	0	1.89	0	1	0	0	1	2	0	0	2	0	439	2.07456	132.018		0	2018-06-13	21.7377	1	0	0	0	0	0			0	2016								0				8.2	2.28
249	0	0	0	2	67	1	29.9	0	2.22	0	0	0	0	1	2	0	0	2	0	229	1.22527	97.2527		0	2019-05-10	26.9836	1	0	0	0	0	0			0	2017								0				4.63	1.82
250	0	0	0	2	62	0	21.1	0	1.76	0	1	0	0	1	2	0	0	2	0	268	2.53431	115.686		0	2018-11-21	99.1148	1	0	0	0	0	0			0	2010								0				7.84	2.04
251	0	1	1	2	78	1	15.4	0	1.53	0	1	0	0	1	3	0	0	2	0	369	6.81132	771.698		0	2016-09-09	0.131148	1	0	0	0	0	0			0	2016								1	4	1	0	4.74	0.53
252	0	0	0	2	65	1	42.5	1	2.37	0	1	0	0	1	2	0	0	2	0	314	2.19681	100		0	2016-08-10	51.2459	1	0	0	0	0	0			0	2012								0				6.82	1.88
253	0	0	0	1	72	1	28	0	1.72	0	1	0	1	2	3	1	0	3	1	342	5.53571	503.571		0	2014-06-04	2.52459	2	0	1	0	0	0		49	0	2014								0				4.36	0.56
254	0	0	0	2	66	1	40	1	2.3	0	1	0	0	1	3	0	0	2	1	476	2.77982	203.67			2019-09-03	20.8525	2	0	0	0	0	0		92	0	2017								0		0	0	4.99	1.09
255	0	0	0	1	75	1	19.9	0	1.51	0	1	0	6	3	3	1	1	4	1	399	1.41667	134.804			2018-10-16	9.90164	2	0	0	0	0	0		73	0	2017								0				5.59	2.04
256	0	1	1	2	58	0	27.7	0	2.24	0	0	0	0	1	3	0	0	2	1	333	4.26506	330.12			2017-11-29	75.5738	3	0	0	0	0	0		73	0	2011								1	20	0	1	5.38	0.83
257	0	0	0	2	35	0	30.5	1	2.2	0	0	0	6	3	3	1	1	4	1	401	9.07317	329.268			2018-10-30	47.082	3	0	0	0	0	0		63	0	2014								0				9.26	0.82
258	0	0	0	1	64	0	24.9	0	1.84	0	0	0	0	1	3	1	0	3	1	625	6.41071	617.857			2019-10-21	26.623	2	0	0	0	0	0		59	0	2017								0				4.61	0.56
259	0	0	0	2	64	0	31.6	1	2.22	0	0	0	0	1	3	0	0	2	1	485	2.29851	150.746			2019-10-30	26.918	3	0	0	0	0	0		59	0	2017								0				4.93	1.34
260	0	0	0	1	57	0	38.5	1	1.82	0	1	1	1	2	2	0	0	2	1	306	2.53846	230.769			2018-10-12	85.4754	3	0	0	0	0	0		57	0	2011								0				4.27	1.04
261	0	0	0	2	46	0	29.4	0	1.91	0	0	0	0	1	3	1	0	3	1	227	12.2857	957.143			2018-08-27	12.3934	3	0	0	0	0	0		53	0	2017								0				5.34	0.35
262	0	0	0	2	58	0	24.3	0	1.95	0	0	0	6	3	3	1	1	4	1	330	7.62821	279.487			2015-09-02	10.7869	3	0	0	0	0	0		49	0	2014								0				7.61	0.78
263	0	0	0	2	52	0	23.6	0	2.02	0	0	0	0	1	3	1	0	3	1	254	2.90909	503.03			2019-08-30	24.459	2	0	0	0	0	0		49	0	2017								0				2.96	0.66
264	0	0	0	1	63	0	24	0	1.74	0	0	0	0	1	3	1	0	3	1	325	5.725	385			2019-07-02	23.4426	2	0	0	0	0	0		45	0	2017								0				6.33	0.8
265	0	0	0	1	59	0	27.7	0	1.94	0	0	0	0	1	3	0	0	2	1	269	7.67742	409.677			2019-10-14	26.7869	3	0	0	0	0	0		43	0	2017								0				3.02	0.31
266	0	0	0	1	70	1	30.9	1	1.86	1	1	1	2	2	2	0	0	2	2	265	4.18571	401.429			2017-10-17	72.5574	2	0	0	0	0	0		32	0	2011								0				4.68	0.7
267	0	1	1	2	70	1	22.1	0	1.74	0	0	0	0	1	3	1	0	3	2	370	9.05556	592.593			2012-01-18	3.40984	2	0	0	0	0	0		31	0	2011								1	10	1	0	6.29	0.54
268	0	0	0	2	77	1	22.4	0	1.67	0	1	0	2	2	3	0	0	2	2	464	7.55172	386.207			2012-11-14	13.0492	2	1	0	0	0	0		31	0	2011								0				5.69	0.58
269	0	0	1	1	72	1	26.5	0	1.62	0	1	1	1	2	1	1	0	3	2	364	4.53846	235.897			2018-12-23	86.5902	2	0	0	0	0	0		30	0	2011								1	35	0	1	5	0.78
270	0	0	1	2	69	1	23.9	0	1.81	0	0	1	1	2	2	0	0	2	2	382	7.49091	500			2019-01-30	87.5082	2	0	0	0	0	0		25	0	2011								1	12	0	1	5.59	0.55
271	0	0	0	1	72	1	25.8	0	1.63	0	0	1	1	2	3	1	0	3	2	298	5.7551	628.571			2014-07-07	32.9508	2	0	0	0	0	0		24	0	2011								0				4	0.49
272	0	0	0	1	59	0	21.9	0	1.64	0	0	0	0	1	3	0	0	2	2	324	3.95238	355.556			2013-06-25	21.2787	2	0	0	0	0	0		20	0	2011								0				3.99	0.63
273	0	0	0	2	77	1	28.7	0	1.89	0	0	0	0	1	3	1	0	3	2	335	4.19355	340.86			2008-08-20	3.27869	2	0	0	0	0	0		19	0	2008								0				5.56	0.93
274	0	0	0	1	76	1	33.7	1	1.85	0	1	0	1	2	3	1	0	3	2	295	5.05926	12.5926			2014-06-05	65.7377	2	0	0	1	0	0		17	0	2008								0				5.27	13.5
275	0	0	0	2	54	0	27.4	0	2	0	0	0	6	3	3	1	1	4	2	530	9.54286	705.714			2019-11-05	78.1639	2	0	0	0	0	0		15	0	2013								0				4.29	0.35
276	0	0	0	2	72	1	26.5	0	1.83	0	1	1	7	3	3	1	1	4	2	394	3.71845	265.049			2012-04-24	29.5738	2	0	0	0	0	0		13	1	2009								0				6.24	1.03
277	0	0	0	2	62	0	30.7	1	2.16	0	1	0	0	1	2	1	0	3	2	279	2.54472	118.699			2015-04-30	42.5246	2	0	0	0	0	0		13	0	2011								0				5.72	1.23
278	0	1	1	2	34	0	25.7	0	1.89	0	0	0	0	1	3	0	0	2	2	321	7.32604	17.3956			2018-10-23	122.951	2	0	0	0	0	0		10	0	2008								1	13	1	0	6.48	10.06
279	0	0	0	2	26	0	21.04	0	1.96	0	0	0	0	1	3	1	0	3	2	422	1.93023	177.326			2019-03-19	129.115	2	0	0	0	0	0		7	0	2008								0				6.5	1.72
280	0	1	1	2	59	0	34.9	1	2.3	1	1	0	1	2	3	1	0	3	2	468	9.38596	457.895			2010-03-23	2	2	0	0	0	0	0		6	0	2010								1	4	1	0	6.66	0.57
281	0	1	1	1	64	0	14.8	0	1.34	0	1	0	6	3	3	1	1	4	0	478	3.45405	283.243			2014-05-09	7.63934	1	0	0	0	0	0			1	2013								1	21	1	0	9.43	1.85
282	0	0	0	2	65	1	21.5	0	1.78	0	0	0	6	3	3	1	1	4	0	530	1.81405	132.645			2016-09-08	37.6721	1	0	0	0	0	0			0	2013								0				7.9	2.42
283	0	1	1	2	76	1	28.3	0	1.86	0	0	0	6	3	3	1	1	4	0	481	3.20134	221.477			2016-03-07	31.2131	1	0	0	0	0	0			1	2013								1	8	1	0	7.5	1.49
284	0	1	1	1	84	1	27.3	0	1.73	0	1	0	1	2	3	0	0	2	0	422	2.08072	137.22			2008-08-16	2.45902	1	0	0	1	0	0			0	2008								1	8	1	0	7.56	2.23
285	0	0	0	2	88	1	26.3	0	1.89	0	0	0	0	1	2	0	0	2	0	348	2.20346	95.2381			2012-06-15	10.3934	1	0	0	0	0	0			0	2011								0				8.43	2.31
286	0	0	1	1	76	1	25.1	0	1.63	0	1	0	0	1	3	1	0	3	1	360	2.42963	226.667			2019-10-07	21.0164	2	0	0	0	0	0		#REF!	0	2018								1	5	0	1	5.08	1.35
[truncated: 5 more columns]
